# Supplementary material for: Creating an atlas of the bone microenvironment during oral inflammatory-related bone disease using single-cell profiling
Source: eLife. 2023 Feb 1;12:e82537. doi: 10.7554/eLife.82537 (PMC9925051; doi:10.7554/eLife.82537)
Supplement: Source data 1. [file elife-82537-data1.zip]

Archive with 10 entries (10 files):
- Figure1D-source data.xlsx
- Figure1-figure supplement 1A source data.xlsx
- Figure1-figure supplement 1B source data.xlsx
- Figure2A-source data.xlsx
- Figure3I-source data.xlsx
- Figure4D,E-source data.xlsx
- Figure5C-source data.xlsx
- Figure5-figure supplement 3A,B-source data.xlsx
- Figure6D-source data.xlsx
- Figure7A-source data.xlsx
