# Supplementary material for: Creating an atlas of the bone microenvironment during oral inflammatory-related bone disease using single-cell profiling
Source: eLife. 2023 Feb 1;12:e82537. doi: 10.7554/eLife.82537 (PMC9925051; doi:10.7554/eLife.82537)
Supplement: Source data 1. [file elife-82537-data1.zip › Figure5C-source data.xlsx]

## Sheet: Sheet1
Figure 5C The percentages of four subclusters of MSC population.
MSC-control-cluster ratio			MSC-AP-cluster ratio
Cluster_1	42		Cluster_1	52
Cluster_2	30		Cluster_2	45
Cluster_3	22		Cluster_3	29
Cluster_4	8		Cluster_4	3
